# Supplementary material for: Copy number variations and their effect on the plasma proteome
Source: Genetics. 2023 Oct 4;225(4):iyad179. doi: 10.1093/genetics/iyad179 (PMC10697815; doi:10.1093/genetics/iyad179)
Supplement: iyad179_Supplementary_Data [file iyad179_supplementary_data.zip]

Archive with 3 entries (3 files):
- Data access policy.docx
- Supplemental_Figures_GENETICS-2023-306425.docx
- Supplemental_Tables_GENETICS-2023-306425.xlsx
