# Supplementary material for: Copy number variations and their effect on the plasma proteome
Source: Genetics. 2023 Oct 4;225(4):iyad179. doi: 10.1093/genetics/iyad179 (PMC10697815; doi:10.1093/genetics/iyad179)
Supplement: iyad179_Supplementary_Data [file iyad179_supplementary_data.zip › Supplemental_Tables_GENETICS-2023-306425.xlsx]

## Sheet: Suppelementary Table S1
Supplemenatary Table S1: Genomic Inflation Factors
Protein	lambda	significant		Histogram of inflation factors by protein
ALL	1.09094
CVD2_101_BMP-6	1.02817	FALSE
CVD2_102_ANG-1	1.03312	FALSE
CVD2_103_ADM	1.03394	FALSE
CVD2_105_CD40-L	1.08775	FALSE
CVD2_107_PlGF	1.03784	FALSE
CVD2_108_ADAM-TS13	1.03043	FALSE
CVD2_109_Protein-BOC	1.11496	FALSE
CVD2_110_IL-4RA	1.19377	FALSE
CVD2_111_SRC	1.12213	FALSE
CVD2_112_IL-1ra	1.04454	FALSE
CVD2_113_IL-6	0.943363	FALSE
CVD2_114_TNFRSF10A	1.23464	FALSE
CVD2_115_STK4	1.04274	FALSE
CVD2_116_IDUA	1.10646	FALSE
CVD2_117_TNFRSF11A	1.06113	FALSE
CVD2_118_PAR-1	1.01564	FALSE
CVD2_120_TRAIL-R2	1.04594	FALSE
CVD2_121_PRSS27	1.14145	FALSE
CVD2_122_TIE2	1.19014	FALSE
CVD2_123_TF	1.1141	FALSE		Values are not normally distributed
CVD2_124_IL1RL2	1.14328	FALSE		Test for significant difference between groups by Kruskal-Wallis test
CVD2_125_PDGF-subunit-B	1.02266	FALSE		chi-squared	3.2134
CVD2_126_IL27	1.03705	FALSE		df	1
CVD2_127_IL-17D	1.02412	FALSE		p value	0.07304
CVD2_128_CXCL1	1.27837	FALSE		Average for significant	1.11943
CVD2_129_LOX-1	1.08822	FALSE		Average for insignificant	1.09166
CVD2_130_Gal-9	1.13066	FALSE
CVD2_131_GIF	0.991167	FALSE
CVD2_132_SCF	1.16985	FALSE
CVD2_133_IL-18	1.1028	TRUE
CVD2_134_FGF-21	1.09421	FALSE
CVD2_135_PIgR	1.05813	FALSE
CVD2_136_RAGE	1.07362	FALSE
CVD2_137_SOD2	1.03856	FALSE
CVD2_138_CTRC	1.12535	FALSE
CVD2_139_FGF-23	1.05661	FALSE
CVD2_140_SPON2	1.06272	FALSE
CVD2_141_GH	0.972248	FALSE
CVD2_142_FS	0.984271	FALSE
CVD2_143_GLO1	1.02037	FALSE
CVD2_144_CD84	0.996176	FALSE
CVD2_148_SERPINA12	1.09521	FALSE
CVD2_149_REN	1.06238	FALSE
CVD2_150_DECR1	0.975009	FALSE
CVD2_151_MERTK	1.18407	FALSE
CVD2_152_TIM	1.22526	FALSE
CVD2_153_THBS2	1.04575	FALSE
CVD2_154_TM	1.16682	FALSE
CVD2_155_VSIG2	1.16463	FALSE
CVD2_156_AMBP	1.06857	FALSE
CVD2_157_PRELP	1.09373	FALSE
CVD2_158_HO-1	1.04361	FALSE
CVD2_159_XCL1	1.12579	FALSE
CVD2_160_IL16	1.04752	FALSE
CVD2_161_SORT1	1.1973	FALSE
CVD2_162_CEACAM8	1.01859	FALSE
CVD2_163_PTX3	1.15689	FALSE
CVD2_164_PSGL-1	1.15445	FALSE
CVD2_165_CCL17	1.13527	FALSE
CVD2_166_CCL3	1.02763	FALSE
CVD2_167_MMP-7	1.03812	FALSE
CVD2_168_IgG-Fc-receptor-II-b	1.14115	FALSE
CVD2_170_DCN	1.00442	FALSE
CVD2_171_Dkk-1	1.07001	FALSE
CVD2_172_LPL	1.04585	FALSE
CVD2_173_PRSS8	1.08758	FALSE
CVD2_174_AGRP	1.06809	FALSE
CVD2_175_HB-EGF	1.05401	FALSE
CVD2_176_GDF-2	1.16819	FALSE
CVD2_177_FABP2	1.05654	FALSE
CVD2_178_THPO	1.05345	FALSE
CVD2_179_MARCO	1.11855	FALSE
CVD2_182_MMP-12	1.07907	FALSE
CVD2_183_ACE2	1.09326	FALSE
CVD2_184_PD-L2	1.02623	TRUE
CVD2_185_CTSL1	1.0968	FALSE
CVD2_186_hOSCAR	1.05829	TRUE
CVD2_187_TNFRSF13B	1.14832	FALSE
CVD2_188_TGM2	1.02054	FALSE
CVD2_189_LEP	1.13923	FALSE
CVD2_191_HSP-27	1.183	FALSE
CVD2_192_CD4	1.0724	FALSE
CVD2_193_NEMO	1.02535	FALSE
CVD2_194_VEGF-D	1.20866	FALSE
CVD2_196_HAOX1	0.969311	FALSE
CVD3_101_TNFRSF14	1.02071	FALSE
CVD3_102_LDL-receptor	1.14439	FALSE
CVD3_103_ITGB2	1.1785	FALSE
CVD3_105_IL-17RA	1.23854	FALSE
CVD3_106_TNF-R2	1.22798	FALSE
CVD3_107_MMP-9	1.14492	FALSE
CVD3_108_EPHB4	1.00726	FALSE
CVD3_109_IL2-RA	1.09039	FALSE
CVD3_110_OPG	1.13306	FALSE
CVD3_111_ALCAM	1.10124	FALSE
CVD3_112_TFF3	1.17015	FALSE
CVD3_113_SELP	1.21041	FALSE
CVD3_114_CSTB	1.1384	FALSE
CVD3_115_MCP-1	1.02113	FALSE
CVD3_116_CD163	0.986407	FALSE
CVD3_117_Gal-3	1.15685	FALSE
CVD3_118_GRN	1.28281	FALSE
CVD3_120_MEPE	1.15319	FALSE
CVD3_122_PLC	1.08592	FALSE
CVD3_123_LTBR	1.2386	FALSE
CVD3_124_Notch-3	1.0928	FALSE
CVD3_125_TIMP4	1.14588	FALSE
CVD3_126_CNTN1	1.00654	FALSE
CVD3_127_CDH5	1.13395	FALSE
CVD3_128_TLT-2	1.11093	FALSE
CVD3_129_FABP4	1.1054	FALSE
CVD3_130_TFPI	1.07369	FALSE
CVD3_131_PAI	1.08976	FALSE
CVD3_132_CCL24	1.18509	FALSE
CVD3_133_TR	1.04082	FALSE
CVD3_134_TNFRSF10C	1.03788	FALSE
CVD3_135_GDF-15	1.11219	FALSE
CVD3_136_SELE	1.14525	FALSE
CVD3_137_AZU1	1.03261	FALSE
CVD3_138_DLK-1	1.04615	FALSE
CVD3_139_SPON1	1.12399	FALSE
CVD3_140_MPO	1.13024	FALSE
CVD3_141_CXCL16	1.0404	FALSE
CVD3_142_IL-6RA	1.18899	FALSE
CVD3_143_RETN	1.1738	FALSE
CVD3_144_IGFBP-1	1.08119	FALSE
CVD3_145_CHIT1	1.21007	FALSE
CVD3_148_TR-AP	1.1839	FALSE
CVD3_149_CCL22	1.14909	FALSE
CVD3_150_PSP-D	1.10322	FALSE
CVD3_151_PI3	1.14498	FALSE
CVD3_152_Ep-CAM	1.11333	FALSE
CVD3_153_AP-N	1.12687	FALSE
CVD3_154_AXL	1.18044	FALSE
CVD3_155_IL-1RT1	1.10451	FALSE
CVD3_156_MMP-2	1.14657	FALSE
CVD3_157_FAS	1.00984	FALSE
CVD3_158_MB	1.08874	FALSE
CVD3_159_TNFSF13B	0.996613	FALSE
CVD3_160_PRTN3	1.08858	FALSE
CVD3_161_PCSK9	1.14093	FALSE
CVD3_162_U-PAR	1.08765	FALSE
CVD3_163_OPN	1.11498	FALSE
CVD3_165_PGLYRP1	1.1608	FALSE
CVD3_166_CPA1	1.00286	FALSE
CVD3_167_JAM-A	1.01235	FALSE
CVD3_168_Gal-4	0.990568	FALSE
CVD3_169_IL-1RT2	1.13707	FALSE
CVD3_170_SHPS-1	1.18965	FALSE
CVD3_171_CCL15	1.06208	TRUE
CVD3_172_CASP-3	1.06574	FALSE
CVD3_173_uPA	1.09955	FALSE
CVD3_174_CPB1	0.976791	FALSE
CVD3_175_CHI3L1	1.05614	FALSE
CVD3_176_ST2	1.08393	FALSE
CVD3_177_t-PA	1.05709	FALSE
CVD3_178_SCGB3A2	1.11981	FALSE
CVD3_179_EGFR	1.04568	FALSE
CVD3_180_IGFBP-7	1.18192	FALSE
CVD3_181_CD93	1.04157	FALSE
CVD3_182_IL-18BP	1.22034	FALSE
CVD3_183_COL1A1	1.13574	FALSE
CVD3_184_PON3	1.22254	FALSE
CVD3_185_CTSZ	1.22565	FALSE
CVD3_186_MMP-3	1.08257	FALSE
CVD3_187_RARRES2	1.13835	FALSE
CVD3_188_ICAM-2	1.16311	TRUE
CVD3_189_KLK6	1.01229	FALSE
CVD3_190_PDGF-subunit-A	1.04639	FALSE
CVD3_191_TNF-R1	1.0919	FALSE
CVD3_192_IGFBP-2	1.06383	FALSE
CVD3_193_vWF	1.02969	FALSE
CVD3_194_PECAM-1	1.20721	FALSE
CVD3_196_CCL16	1.16227	FALSE
INF_101_IL-8	1.04552	FALSE
INF_105_MCP-3	1.01214	FALSE
INF_107_CDCP1	1.17437	FALSE
INF_108_CD244	1.10657	FALSE
INF_109_IL-7	1.11335	FALSE
INF_111_LAP-TGF-beta-1	1.09406	FALSE
INF_117_CXCL11	1.0295	FALSE
INF_118_AXIN1	1.13702	FALSE
INF_122_CXCL9	1.02928	FALSE
INF_126_OSM	1.06173	FALSE
INF_130_CCL4	1.15855	TRUE
INF_131_CD6	1.12807	FALSE
INF_134_SLAMF1	0.98182	FALSE
INF_136_MCP-4	1.1178	FALSE
INF_137_CCL11	1.15597	FALSE
INF_138_TNFSF14	1.0086	FALSE
INF_141_FGF-5	1.01876	FALSE
INF_142_MMP-1	1.09018	FALSE
INF_143_LIF-R	1.01536	FALSE
INF_145_CCL19	1.09304	TRUE
INF_149_IL-10RB	1.08437	FALSE
INF_151_IL-18R1	1.17353	FALSE
INF_154_CXCL5	1.06087	FALSE
INF_155_TRANCE	1.13429	FALSE
INF_157_IL-12B	1.1563	FALSE
INF_161_MMP-10	1.06482	FALSE
INF_162_IL-10	1.05196	FALSE
INF_164_CCL23	1.1138	FALSE
INF_165_CD5	1.07596	FALSE
INF_167_Flt3L	1.26545	FALSE
INF_168_CXCL6	1.18327	FALSE
INF_169_CXCL10	1.18114	FALSE
INF_170_4E-BP1	1.04359	FALSE
INF_172_SIRT2	0.972889	FALSE
INF_174_DNER	1.11694	FALSE
INF_175_EN-RAGE	1.06866	FALSE
INF_176_CD40	1.15463	FALSE
INF_179_FGF-19	1.02753	FALSE
INF_183_MCP-2	1.1771	FALSE
INF_184_CASP-8	1.12139	FALSE
INF_185_CCL25	1.11507	FALSE
INF_186_CX3CL1	1.06188	FALSE
INF_187_TNFRSF9	1.11502	FALSE
INF_188_NT-3	0.929964	FALSE
INF_189_TWEAK	1.05411	FALSE
INF_190_CCL20	1.17235	FALSE
INF_191_ST1A1	1.10962	TRUE
INF_192_STAMPB	1.02042	FALSE
INF_194_ADA	1.14182	FALSE
INF_195_TNFB	1.00953	FALSE
INF_196_CSF-1	1.06991	FALSE
CVD2_106_SLAMF7	1.12444	FALSE
CVD2_145_PAPPA	0.981817	FALSE
CVD2_169_ITGB1BP2	1.10018	FALSE
CVD2_180_GT	0.997303	FALSE
CVD2_181_BNP	1.22429	FALSE
CVD2_190_CA5A	1.09917	FALSE
CVD2_195_PARP-1	1.11952	FALSE
CVD3_121_BLM-hydrolase	1.04976	FALSE
CVD3_164_CTSD	1.07451	FALSE
CVD3_195_NT-pro-BNP	1.16252	FALSE
INF_114_IL-17C	1.07444	FALSE
INF_116_IL-17A	1.02432	FALSE
INF_123_CST5	1.08571	FALSE
INF_140_IL-10RA	0.968416	FALSE
INF_148_IL-15RA	1.01592	FALSE
INF_152_PD-L1	0.953836	FALSE
INF_173_CCL28	0.962404	FALSE
INF_178_IFN-gamma	1.08053	FALSE
NEU_101_NMNAT1	1.08802	FALSE
NEU_102_NRP2	1.04874	FALSE
NEU_103_BDNF	1.04972	FALSE
NEU_105_CADM3	1.25606	FALSE
NEU_106_GDNF	0.979572	FALSE
NEU_107_UNC5C	1.14855	FALSE
NEU_108_VWC2	1.11597	FALSE
NEU_109_Siglec-9	1.14885	TRUE
NEU_110_CLM-6	1.27467	FALSE
NEU_111_EZR	1.05579	FALSE
NEU_112_SMOC2	1.06566	FALSE
NEU_113_NBL1	1.12098	FALSE
NEU_114_EFNA4	1.13019	FALSE
NEU_115_SCARB2	1.01057	FALSE
NEU_116_NCAN	1.06247	FALSE
NEU_117_PRTG	1.1331	FALSE
NEU_118_ROBO2	0.964307	FALSE
NEU_120_CRTAM	1.21692	FALSE
NEU_121_RGMA	1.17821	FALSE
NEU_122_PLXNB3	1.15246	FALSE
NEU_123_CPA2	1.0537	FALSE
NEU_124_CD38	1.05032	FALSE
NEU_125_SMPD1	1.19969	FALSE
NEU_126_MSR1	1.03802	FALSE
NEU_127_Alpha-2-MRAP	1.0737	FALSE
NEU_128_sFRP-3	1.03864	FALSE
NEU_129_EPHB6	1.12305	FALSE
NEU_130_RGMB	1.07463	FALSE
NEU_131_SIGLEC1	1.06627	FALSE
NEU_132_CNTN5	1.13451	FALSE
NEU_133_ADAM-22	1.10656	FALSE
NEU_134_CLEC1B	1.15502	FALSE
NEU_135_ADAM-23	1.17244	FALSE
NEU_136_MATN3	1.06438	FALSE
NEU_137_RSPO1	1.02227	FALSE
NEU_138_HAGH	0.985598	FALSE
NEU_139_LXN	1.10193	FALSE
NEU_140_gal-8	1.22384	FALSE
NEU_141_BCAN	1.06582	FALSE
NEU_142_LAYN	1.10456	FALSE
NEU_143_NEP	1.11314	FALSE
NEU_144_GDF-8	1.01752	FALSE
NEU_145_THY-1	1.20425	FALSE
NEU_148_WFIKKN1	1.09246	TRUE
NEU_149_TMPRSS5	1.1761	FALSE
NEU_150_CDH3	1.0525	FALSE
NEU_151_GFR-alpha-1	1.05247	FALSE
NEU_152_GM-CSF-R-alpha	1.17312	FALSE
NEU_153_Beta-NGF	1.15418	FALSE
NEU_154_SCARA5	1.06737	FALSE
NEU_155_CD200	1.06784	FALSE
NEU_156_NTRK2	1.15982	FALSE
NEU_157_GZMA	1.13852	FALSE
NEU_158_G-CSF	1.05403	FALSE
NEU_159_DRAXIN	1.13548	FALSE
NEU_160_SCARF2	1.20134	FALSE
NEU_161_GDNFR-alpha-3	1.2299	FALSE
NEU_162_PVR	1.04296	FALSE
NEU_163_TNFRSF12A	0.979519	FALSE
NEU_164_SKR3	1.10847	FALSE
NEU_165_FLRT2	1.15139	FALSE
NEU_166_CPM	1.05918	FALSE
NEU_167_CLEC10A	1.14064	FALSE
NEU_168_GCP5	1.12469	FALSE
NEU_169_BMP-4	1.05757	FALSE
NEU_170_FcRL2	1.15208	FALSE
NEU_171_MDGA1	1.25478	FALSE
NEU_172_IL-5R-alpha	1.1658	FALSE
NEU_173_PDGF-R-alpha	1.18758	FALSE
NEU_174_CTSC	1.12184	FALSE
NEU_175_CDH6	1.0779	FALSE
NEU_176_DDR1	1.19914	FALSE
NEU_177_JAM-B	1.06154	FALSE
NEU_178_CTSS	1.18859	FALSE
NEU_179_N-CDase	1.06655	FALSE
NEU_180_NAAA	1.17488	FALSE
NEU_181_N2DL-2	1.1692	FALSE
NEU_182_PLXNB1	1.0655	FALSE
NEU_183_TNFRSF21	1.10061	FALSE
NEU_184_CLM-1	1.08435	FALSE
NEU_185_SPOCK1	1.17451	FALSE
NEU_186_IL-12B,-IL-12A	1.18855	FALSE
NEU_187_Dkk-4	1.07639	FALSE
NEU_188_EDA2R	1.0397	FALSE
NEU_189_LAT	1.16796	FALSE
NEU_190_NTRK3	1.05825	FALSE
NEU_191_LAIR-2	1.1337	FALSE
NEU_192_MANF	1.04459	FALSE
NEU_193_TN-R	1.20436	FALSE
NEU_194_CD200R1	1.17635	TRUE
NEU_195_Nr-CAM	1.04113	FALSE
NEU_196_KYNU	1.06927	FALSE
ONC2_101_TXLNA	1.03715	FALSE
ONC2_102_VEGF-A	1.13633	FALSE
ONC2_103_CPE	1.1586	FALSE
ONC2_105_KLK13	1.02265	FALSE
ONC2_106_CEACAM1	0.995249	FALSE
ONC2_107_MSLN	1.04573	FALSE
ONC2_108_TNFSF13	1.05637	FALSE
ONC2_109_EGF	1.03829	FALSE
ONC2_110_TNFRSF6B	1.20544	FALSE
ONC2_111_SYND1	1.12877	FALSE
ONC2_112_TGFR-2	1.03414	FALSE
ONC2_113_IL-6	0.955872	FALSE
ONC2_114_CD48	1.05071	FALSE
ONC2_115_SCAMP3	1.12495	FALSE
ONC2_116_LY9	1.19768	TRUE
ONC2_117_IFN-gamma-R1	1.17694	FALSE
ONC2_118_ITGAV	1.05341	FALSE
ONC2_120_TNFSF10	1.06421	FALSE
ONC2_121_hK11	1.11924	FALSE
ONC2_122_GPC1	1.09032	FALSE
ONC2_123_TFPI-2	1.08688	FALSE
ONC2_124_hK8	1.06061	FALSE
ONC2_125_VEGFR-2	1.00426	FALSE
ONC2_126_LYPD3	1.16965	FALSE
ONC2_127_PODXL	1.04694	FALSE
ONC2_128_S100A4	1.0992	FALSE
ONC2_129_IGF1R	1.13398	FALSE
ONC2_130_ERBB2	1.10122	FALSE
ONC2_131_ERBB3	1.05245	FALSE
ONC2_132_SCF	1.16333	FALSE
ONC2_133_SPARC	1.04276	FALSE
ONC2_134_GZMH	1.13979	FALSE
ONC2_135_TGF-alpha	1.02155	FALSE
ONC2_136_FURIN	1.17673	FALSE
ONC2_137_CYR61	1.03584	FALSE
ONC2_138_hK14	1.19415	FALSE
ONC2_139_FADD	1.02623	FALSE
ONC2_140_MetAP-2	1.01692	FALSE
ONC2_141_PVRL4	1.18866	FALSE
ONC2_142_FASLG	1.13885	FALSE
ONC2_143_EPHA2	1.01858	FALSE
ONC2_144_ITGB5	1.09493	FALSE
ONC2_145_Gal-1	1.04008	FALSE
ONC2_148_SEZ6L	1.17518	FALSE
ONC2_149_GPNMB	1.0645	FALSE
ONC2_150_CA9	1.09931	FALSE
ONC2_151_MIA	1.13498	TRUE
ONC2_152_CTSV	1.00393	FALSE
ONC2_153_CD27	1.17857	FALSE
ONC2_154_XPNPEP2	1.2157	FALSE
ONC2_155_ERBB4	1.12014	FALSE
ONC2_156_HGF	1.13933	FALSE
ONC2_157_ADAM-8	1.07923	FALSE
ONC2_158_5-NT	1.08877	FALSE
ONC2_159_DKN1A	1.01933	FALSE
ONC2_160_DLL1	1.12055	FALSE
ONC2_161_MK	0.985613	FALSE
ONC2_162_ABL1	1.08227	FALSE
ONC2_163_FGF-BP1	1.1153	FALSE
ONC2_164_TLR3	1.14147	FALSE
ONC2_165_LYN	1.07668	FALSE
ONC2_166_RET	1.07088	FALSE
ONC2_167_VIM	0.990875	FALSE
ONC2_168_TNFRSF19	1.19251	FALSE
ONC2_169_CRNN	1.11402	FALSE
ONC2_170_TCL1A	1.10151	FALSE
ONC2_171_CD160	1.1449	FALSE
ONC2_172_TNFRSF4	1.08819	FALSE
ONC2_173_MIC-AB	1.07291	TRUE
ONC2_174_WISP-1	1.06751	FALSE
ONC2_175_CXL17	1.0254	FALSE
ONC2_176_PPY	1.05178	FALSE
ONC2_177_S100A11	1.00943	FALSE
ONC2_178_AR	1.02452	FALSE
ONC2_179_ESM-1	1.09721	FALSE
ONC2_180_CD207	1.16202	FALSE
ONC2_181_ICOSLG	1.01208	FALSE
ONC2_182_WFDC2	1.02535	FALSE
ONC2_183_CXCL13	0.960755	FALSE
ONC2_184_MAD-homolog-5	1.02664	FALSE
ONC2_185_ADAM-TS-15	1.03193	FALSE
ONC2_186_CD70	1.1805	FALSE
ONC2_187_RSPO3	1.04415	FALSE
ONC2_188_FR-gamma	1.15103	TRUE
ONC2_189_CEACAM5	1.04601	FALSE
ONC2_190_VEGFR-3	1.16291	TRUE
ONC2_191_MUC-16	1.0953	FALSE
ONC2_192_WIF-1	1.13065	FALSE
ONC2_193_GZMB	1.06745	FALSE
ONC2_194_FCRLB	1.09456	FALSE
ONC2_195_ANXA1	0.926948	FALSE
ONC2_196_FR-alpha	1.0143	FALSE
INF_121_IL-20RA	0.938206	FALSE
INF_124_IL-2RB	1.03969	FALSE
INF_125_IL-1-alpha	1.02652	FALSE
INF_150_IL-22-RA1	0.982536	FALSE
INF_158_IL-24	0.926498	FALSE
INF_159_IL-13	0.943052	FALSE
INF_171_IL-20	0.965019	FALSE
INF_180_IL-4	0.97252	FALSE
INF_181_LIF	1.04072	FALSE
INF_182_NRTN	0.907819	FALSE
INF_193_IL-5	1.10997	FALSE

## Sheet: Supplemetary Table S2
Supplementary Table S2: Overlap between CNVRs and known RepeatMasker features
CNV				Repeat
CNV #	Chromosome	Start	End	Chromosome	Start	End	Type	Overlap
1	1	159018151	159018951	1	159018023	159018227	MIRb	76
1	1	159018151	159018951	1	159018522	159018884	LTR82A	362
2	1	179455601	179455801	1	179455276	179456328	L1PA13	200
3	3	98410601	98414801	3	98410395	98410703	AluY	102
3	3	98410601	98414801	3	98411139	98411174	(TATATG)n	35
3	3	98410601	98414801	3	98411277	98411573	AluSz6	296
3	3	98410601	98414801	3	98412645	98412824	MIRb	179
3	3	98410601	98414801	3	98412914	98412937	(TTTG)n	23
3	3	98410601	98414801	3	98412947	98413234	MER4A1	287
3	3	98410601	98414801	3	98413339	98413676	MLT2D	337
3	3	98410601	98414801	3	98413676	98413746	(TCTA)n	70
3	3	98410601	98414801	3	98413746	98413787	MLT2D	41
3	3	98410601	98414801	3	98413999	98414159	MIRb	160
3	3	98410601	98414801	3	98414205	98414493	AluSx	288
3	3	98410601	98414801	3	98410395	98410703	AluY	102
3	3	98410601	98414801	3	98411139	98411174	(TATATG)n	35
3	3	98410601	98414801	3	98411277	98411573	AluSz6	296
3	3	98410601	98414801	3	98412645	98412824	MIRb	179
3	3	98410601	98414801	3	98412914	98412937	(TTTG)n	23
3	3	98410601	98414801	3	98412947	98413234	MER4A1	287
3	3	98410601	98414801	3	98413339	98413676	MLT2D	337
3	3	98410601	98414801	3	98413676	98413746	(TCTA)n	70
3	3	98410601	98414801	3	98413746	98413787	MLT2D	41
3	3	98410601	98414801	3	98413999	98414159	MIRb	160
3	3	98410601	98414801	3	98414205	98414493	AluSx	288
3	3	98410601	98414801	3	98410395	98410703	AluY	102
3	3	98410601	98414801	3	98411139	98411174	(TATATG)n	35
3	3	98410601	98414801	3	98411277	98411573	AluSz6	296
3	3	98410601	98414801	3	98412645	98412824	MIRb	179
3	3	98410601	98414801	3	98412914	98412937	(TTTG)n	23
3	3	98410601	98414801	3	98412947	98413234	MER4A1	287
3	3	98410601	98414801	3	98413339	98413676	MLT2D	337
3	3	98410601	98414801	3	98413676	98413746	(TCTA)n	70
3	3	98410601	98414801	3	98413746	98413787	MLT2D	41
3	3	98410601	98414801	3	98413999	98414159	MIRb	160
3	3	98410601	98414801	3	98414205	98414493	AluSx	288
3	3	98410601	98414601	3	98410395	98410703	AluY	102
3	3	98410601	98414601	3	98411139	98411174	(TATATG)n	35
3	3	98410601	98414601	3	98411277	98411573	AluSz6	296
3	3	98410601	98414601	3	98412645	98412824	MIRb	179
3	3	98410601	98414601	3	98412914	98412937	(TTTG)n	23
3	3	98410601	98414601	3	98412947	98413234	MER4A1	287
3	3	98410601	98414601	3	98413339	98413676	MLT2D	337
3	3	98410601	98414601	3	98413676	98413746	(TCTA)n	70
3	3	98410601	98414601	3	98413746	98413787	MLT2D	41
3	3	98410601	98414601	3	98413999	98414159	MIRb	160
3	3	98410601	98414601	3	98414205	98414493	AluSx	288
3	3	98410601	98414801	3	98410395	98410703	AluY	102
3	3	98410601	98414801	3	98411139	98411174	(TATATG)n	35
3	3	98410601	98414801	3	98411277	98411573	AluSz6	296
3	3	98410601	98414801	3	98412645	98412824	MIRb	179
3	3	98410601	98414801	3	98412914	98412937	(TTTG)n	23
3	3	98410601	98414801	3	98412947	98413234	MER4A1	287
3	3	98410601	98414801	3	98413339	98413676	MLT2D	337
3	3	98410601	98414801	3	98413676	98413746	(TCTA)n	70
3	3	98410601	98414801	3	98413746	98413787	MLT2D	41
3	3	98410601	98414801	3	98413999	98414159	MIRb	160
3	3	98410601	98414801	3	98414205	98414493	AluSx	288
4	5	70391301	70394701	5	70391189	70391323	AluJo	22
4	5	70391301	70394701	5	70391323	70391800	L2	477
4	5	70391301	70394701	5	70391979	70392116	L2	137
4	5	70391301	70394701	5	70392124	70392337	MSTA	213
4	5	70391301	70394701	5	70392337	70392478	MSTA-int	141
4	5	70391301	70394701	5	70392478	70392789	AluSz	311
4	5	70391301	70394701	5	70392789	70394258	MSTA-int	1469
4	5	70391301	70394701	5	70394258	70394611	MSTA	353
4	5	70391301	70394701	5	70394645	70394780	L2	56
5	6	31193201	31194401	6	31193231	31193527	AluY	296
5	6	31193201	31194401	6	31193527	31194375	HERV3-int	848
5	6	31193201	31194401	6	31194375	31194680	AluY	26
6	6	31337891	31341891	6	31337399	31337910	L1P3	19
6	6	31337891	31341891	6	31337910	31338017	U6	107
6	6	31337891	31341891	6	31338017	31338716	L1P3	699
6	6	31337891	31341891	6	31338732	31338760	AT_rich	28
6	6	31337891	31341891	6	31339477	31339776	L1P3	299
6	6	31337891	31341891	6	31339758	31340892	L1M4c	1134
6	6	31337891	31341891	6	31340892	31341324	L1MB5	432
6	6	31337891	31341891	6	31341445	31342426	LTR13	446
7	6	32450801	32453801	6	32450734	32450882	MamRep488	81
7	6	32450801	32453801	6	32451358	32451529	MIRb	171
7	6	32450801	32453801	6	32451714	32451979	MER52D	265
7	6	32450801	32453801	6	32452293	32452374	MER52D	81
7	6	32450801	32453801	6	32452372	32452643	MER52D	271
7	6	32450801	32453801	6	32452670	32453330	L1MDa	660
7	6	32450801	32453801	6	32453330	32453654	AluJb	324
7	6	32450801	32453801	6	32453654	32454053	L1MDa	147
8	6	32496001	32497401	6	32495701	32496199	L2a	198
8	6	32496001	32497401	6	32496461	32496732	AluJb	271
8	6	32496001	32497401	6	32497012	32497089	MADE2	77
9	6	32522201	32523601	6	32523015	32523210	MIR	195
10	11	67330156	67332356	11	67330052	67330343	AluSx1	187
10	11	67330156	67332356	11	67330343	67330433	LTR23-int	90
10	11	67330156	67332356	11	67330888	67330963	LTR49-int	75
10	11	67330156	67332356	11	67330971	67331038	tRNA-Glu-GAA	67
10	11	67330156	67332356	11	67331038	67331261	LTR49-int	223
10	11	67330156	67332356	11	67331261	67331790	MER41A	529
10	11	67330156	67332356	11	67331790	67331945	LTR49-int	155
10	11	67330156	67332356	11	67331960	67332124	MER57A-int	164
10	11	67330156	67332356	11	67332124	67332409	AluSx	232
11	16	28611246	28624046	16	28611299	28611497	L2a	198
11	16	28611246	28624046	16	28611497	28611662	AluJr	165
11	16	28611246	28624046	16	28611662	28611768	L2a	106
11	16	28611246	28624046	16	28612784	28613047	AluSz	263
11	16	28611246	28624046	16	28613886	28614413	LTR43	527
11	16	28611246	28624046	16	28614413	28614462	(TTA)n	49
11	16	28611246	28624046	16	28614465	28614744	AluSx1	279
11	16	28611246	28624046	16	28614744	28614790	LTR43	46
11	16	28611246	28624046	16	28616014	28616042	(TTG)n	28
11	16	28611246	28624046	16	28616042	28616315	AluSx1	273
11	16	28611246	28624046	16	28616342	28616572	AluSq	230
11	16	28611246	28624046	16	28616598	28616892	AluJb	294
11	16	28611246	28624046	16	28616932	28617061	FLAM_C	129
11	16	28611246	28624046	16	28618473	28618572	MIRb	99
11	16	28611246	28624046	16	28618923	28618959	(TTTTA)n	36
11	16	28611246	28624046	16	28618975	28618997	(A)n	22
11	16	28611246	28624046	16	28619018	28619277	AluJb	259
11	16	28611246	28624046	16	28619295	28619326	(TTTA)n	31
11	16	28611246	28624046	16	28619330	28619607	AluSp	277
11	16	28611246	28624046	16	28620242	28620343	MIR3	101
11	16	28611246	28624046	16	28620354	28620502	MER5B	148
11	16	28611246	28624046	16	28620801	28621097	AluJr4	296
11	16	28611246	28624046	16	28621572	28621611	(T)n	39
11	16	28611246	28624046	16	28623054	28623362	AluSp	308
11	16	28611246	28624046	16	28623362	28623428	MER41E	66
11	16	28611246	28624046	16	28623994	28624109	MIR	52
11	16	28611246	28624046	16	28622540	28623054	MER41E	514
12	17	36387671	36399671	17	36387650	36387928	AluSg	257
12	17	36387671	36399671	17	36387928	36387954	L1M2	26
12	17	36387671	36399671	17	36388005	36388206	Charlie17a	201
12	17	36387671	36399671	17	36388257	36388559	AluSp	302
12	17	36387671	36399671	17	36389244	36389541	AluJr4	297
12	17	36387671	36399671	17	36389541	36389566	MER44D	25
12	17	36387671	36399671	17	36389566	36389862	AluSp	296
12	17	36387671	36399671	17	36389868	36390146	AluSc8	278
12	17	36387671	36399671	17	36390146	36390384	MER44D	238
12	17	36387671	36399671	17	36390422	36390513	L2c	91
12	17	36387671	36399671	17	36390513	36390815	AluSq2	302
12	17	36387671	36399671	17	36390815	36390923	L2c	108
12	17	36387671	36399671	17	36390905	36391024	MIR	119
12	17	36387671	36399671	17	36391633	36391930	AluJr	297
12	17	36387671	36399671	17	36392131	36392404	AluSg	273
12	17	36387671	36399671	17	36392404	36392429	AT_rich	25
12	17	36387671	36399671	17	36392496	36392532	AT_rich	36
12	17	36387671	36399671	17	36392961	36393263	AluSq2	302
12	17	36387671	36399671	17	36393467	36393554	AluSx	87
12	17	36387671	36399671	17	36393650	36393961	AluY	311
12	17	36387671	36399671	17	36394017	36394062	(CA)n	45
12	17	36387671	36399671	17	36394102	36394400	AluSx1	298
12	17	36387671	36399671	17	36394551	36394835	AluSg7	284
12	17	36387671	36399671	17	36395024	36395305	AluSg	281
12	17	36387671	36399671	17	36395830	36395842	AT_rich	12
12	17	36387671	36399671	17	36395842	36396151	AluY	309
12	17	36387671	36399671	17	36396151	36396171	AT_rich	20
12	17	36387671	36399671	17	36396240	36396547	AluJo	307
12	17	36387671	36399671	17	36396690	36397002	AluY	312
12	17	36387671	36399671	17	36397392	36397691	AluSx1	299
12	17	36387671	36399671	17	36397774	36398073	AluJb	299
12	17	36387671	36399671	17	36398142	36398165	(CA)n	23
12	17	36387671	36399671	17	36398364	36398646	AluJb	282
12	17	36387671	36399671	17	36398916	36399205	AluJr4	289
12	17	36387671	36399671	17	36399207	36399505	AluSz	298
12	17	36387671	36399671	17	36399507	36399669	AluSz6	162
12	17	36387671	36399671	17	36388840	36389244	Tigger7	404
13	17	39203601	39211001	17	39204317	39204608	AluSx3	291
13	17	39203601	39211001	17	39205604	39205758	MIR	154
13	17	39203601	39211001	17	39205775	39205963	(TA)n	188
13	17	39203601	39211001	17	39207035	39207276	(TATAA)n	241
13	17	39203601	39211001	17	39207303	39207474	(TATAA)n	171
13	17	39203601	39211001	17	39207498	39207672	(TATAA)n	174
13	17	39203601	39211001	17	39207673	39207817	(TA)n	144
13	17	39203601	39211001	17	39208288	39210145	L1PA16	1857
13	17	39203601	39211001	17	39210320	39210405	MIR3	85
13	17	39203601	39211001	17	39205965	39207035	MER11C	1070
14	19	41381791	41387591	19	41381953	41382078	L1MC2	125
14	19	41381791	41387591	19	41383407	41383635	MamRep38	228
14	19	41381791	41387591	19	41384039	41384142	L2c	103
14	19	41381791	41387591	19	41384143	41384258	FLAM_A	115
14	19	41381791	41387591	19	41384300	41384540	AluSx	240
14	19	41381791	41387591	19	41386699	41386767	(GA)n	68
14	19	41381791	41387591	19	41386773	41386950	G-rich	177
15	19	54555501	54560501	19	54555370	54555679	AluY	178
15	19	54555501	54560501	19	54555688	54555820	L1MA9	132
15	19	54555501	54560501	19	54555820	54556022	L1MA9	202
15	19	54555501	54560501	19	54556089	54556257	AluJb	168
15	19	54555501	54560501	19	54556257	54556527	L2a	270
15	19	54555501	54560501	19	54556531	54557058	MLT1F2	527
15	19	54555501	54560501	19	54557128	54557221	L2a	93
15	19	54555501	54560501	19	54557877	54558055	(TGGA)n	178
15	19	54555501	54560501	19	54558090	54558266	(TGGA)n	176
15	19	54555501	54560501	19	54559142	54559463	MER74A	321
15	19	54555501	54560501	19	54559463	54559774	AluSz6	311
15	19	54555501	54560501	19	54559774	54559974	MER74A	200
15	19	54555501	54560501	19	54560104	54560404	AluSx1	300
15	19	54555501	54560501	19	54560500	54560779	AluJb	1
15	19	54555501	54560501	19	54558551	54558729	MIR	178

## Sheet: Supplementary Table S3
Supplementary Table S3: Association study with 10 PCs
Results in this table come from the same model as the main analysis but with 10 instead of 4 genetic PCs included
chr	start	end	marker	N	beta	se	t	p
1	159018151	159018951	NEU_148_WFIKKN1	819	0.849353	0.131656	6.45132	1.9136e-10
1	179455601	179455801	ONC2_116_LY9	826	0.55775	0.0886159	6.29401	5.06067e-10
3	98410601	98414801	CVD2_184_PD-L2	843	0.391047	0.0474226	8.246	6.40147e-16
3	98410601	98414801	NEU_194_CD200R1	819	0.456868	0.0472156	9.67622	5.05198e-21
3	98410601	98414801	ONC2_190_VEGFR-3	826	0.591374	0.0448678	13.1804	4.37409e-36
3	98410601	98414601	CVD3_188_ICAM-2	863	0.626778	0.0418668	14.9707	3.9055e-45
3	98410601	98414801	NEU_109_Siglec-9	819	0.666657	0.0442689	15.0592	2.48959e-45
5	70391301	70394701	CVD2_133_IL-18	844	0.373161	0.0560737	6.65483	5.15231e-11
6	31193201	31194401	ONC2_173_MIC-AB	646	0.645192	0.0885037	7.29	9.31143e-13
6	31337891	31341891	ONC2_173_MIC-AB	646	-1.04189	0.114698	-9.0837	1.33647e-18
6	32450801	32453801	ONC2_173_MIC-AB	646	0.396316	0.053073	7.46737	2.73226e-13
6	32496001	32497401	ONC2_173_MIC-AB	646	0.58318	0.067936	8.58426	7.11737e-17
6	32522201	32523601	INF_145_CCL19	862	-0.467836	0.0539464	-8.67224	2.13909e-17
11	67330156	67332356	ONC2_188_FR-gamma	826	-1.22769	0.113652	-10.8022	1.66122e-25
16	28611246	28624046	INF_191_ST1A1	728	0.773887	0.0718296	10.7739	3.51374e-25
17	36387671	36399671	INF_130_CCL4	864	0.153323	0.0234098	6.54949	9.99288e-11
17	39203601	39211001	CVD3_171_CCL15	863	-1.04044	0.126055	-8.25389	5.841e-16
19	41381791	41387591	ONC2_151_MIA	826	-1.22612	0.173604	-7.06275	3.51346e-12
19	54555501	54560501	CVD2_186_hOSCAR	844	-0.707656	0.0636492	-11.1181	7.29042e-27

## Sheet: Supplementary Table S4
Supplementary Table S4. Correlation (R²) of significant CNVs on the same chromosomes
Top rows and leftmost columns indicate CNV coordinates before clumping. Bottom rows and rightmost columns indicate CNV after clumping.
Cell background color corresponds to correlation. Windows were clumped if R²>0.8 and were considered indepedent if R²<0.1
Supplementary Table 4a. Chromosome 1
	1:159018751-159018951	1:179455601-179455801
1:159018751-159018951	1	0.000474342	CNV 1
1:179455601-179455801	0.000474342	1	CNV 2
	CNV 1	CNV 2
Supplementary Table 4b. Chromosome 3
	3:98410601-98410801	3:98411201-98411401	3:98411801-98413201	3:98413601-98413801
3:98410601-98410801	1	0.92535	0.919859	0.897295	CNV 3
3:98411201-98411401	0.92535	1	0.993561	0.967629
3:98411801-98413201	0.919859	0.993561	1	0.974099
3:98413601-98413801	0.897295	0.967629	0.974099	1
	CNV 3
Supplementary Table 4c. Chromosome 6
	6:31193201-31193401	6:31338291-31338891	6:32450801-32451001	6:32496601-32496801	6:32523401-32523601
6:31193201-31193401	1	0.00333407	0.025483	0.0447005	0.0278562	CNV 5
6:31338291-31338891	0.00333407	1	0.0194977	0.0051952	0.00364776	CNV 6
6:32450801-32451001	0.025483	0.0194977	1	0.0821049	0.0904545	CNV 7
6:32496601-32496801	0.0447005	0.0051952	0.0821049	1	0.339327	CNV 8
6:32523401-32523601	0.0278562	0.00364776	0.0904545	0.339327	1	CNV 9
	CNV 5	CNV 6	CNV 7	CNV 8	CNV 9
Supplementary Table 4d. Chromosome 17
	17:36392671-36394671	17:39203801-39209001
17:36392671-36394671	1	0.0188173	CNV 12
17:39203801-39209001	0.0188173	1	CNV 13
	CNV 12	CNV 13
Supplementary Table 4e. Chromosome 19
	19:41381991-41385191	19:54558901-54559101
19:41381991-41385191	1	0.000482153	CNV 14
19:54558901-54559101	0.000482153	1	CNV 15
	CNV 14	CNV 15

## Sheet: Supplementary Table S5
Supplementary Table S5a: LD between CNVs and SNPs with the same associations
CNV #	Chr	Start	End	Protein	SNP	Position	Beta	P-value	Effective allele	Other Allele	R²
3	3	98410601	98414801	CD200R1	rs10935473	98416900	-0.436527	7.90971e-22	T	G	0.787012
3	3	98410601	98414801	ICAM-2	rs11927405	98402969	-0.72067	1.63943e-51	T	C	0.788204
3	3	98410601	98414801	PD-L2	rs10935473	98416900	-0.431139	6.03905e-17	T	G	0.787012
3	3	98410601	98414801	Siglec-9	rs10935473	98416900	-0.747398	1.14239e-53	T	G	0.787012
3	3	98410601	98414801	VEGFR-3	rs10935473	98416900	-0.640271	2.26493e-38	T	G	0.787012
5	6	31193201	31194401	MIC-AB	rs6928810	31410524	-1.05542	2.05813e-67	T	C	0.131652
5	6	31193201	31194401	MIC-AB	rs2524280	31416990	-1.24827	5.41192e-39	A	C	0.00941055
5	6	31193201	31194401	MIC-AB	6:31402666	31402666	0.530838	8.85482e-25	T	TAC	0.021808
6	6	31337891	31341891	MIC-AB	rs6928810	31410524	-1.05542	2.05813e-67	T	C	0.0255365
6	6	31337891	31341891	MIC-AB	rs2524280	31416990	-1.24827	5.41192e-39	A	C	0.00430027
6	6	31337891	31341891	MIC-AB	6:31402666	31402666	0.530838	8.85482e-25	T	TAC	0.178322
9	6	32522201	32523601	CCL19	6:32668773	32668773	0.624451	5.21978e-20	CT	C	0.849997
11	16	28611246	28624046	ST1A1	rs138534121	28595989	0.781366	6.32934e-14	G	A	0.225525
14	19	41381791	41387591	MIA	rs12609370	41328516	1.15034	6.06085e-51	A	G	0.129663
15	19	54555501	54560501	hOSCAR	rs4806708	54603130	0.53907	6.6072e-22	G	C	0.0329314
15	19	54555501	54560501	hOSCAR	rs61742142	54599229	-1.10234	1.61251e-18	T	C	0.00362228
15	19	54555501	54560501	hOSCAR	rs10415777	54551115	0.449898	4.56233e-21	G	T	0.158007
Supplementary Table S5b: Results after adjusting for SNPs
Analyses were conditioned on all SNPs above
CNV #	Chr	Start	End	Protein	Beta	SE	P value	Lead Start	Lend End
3	3	98410601	98414801	CD200R1	0.507329	0.0449311	1.55579e-27	98411801	98413201
3	3	98410601	98414601	ICAM-2	0.645995	0.0394629	1.68641e-52	98410601	98410801
3	3	98410601	98414801	PD-L2	0.406122	0.0449526	1.15666e-18	98411201	98411401
3	3	98410601	98414801	Siglec-9	0.674691	0.0419061	1.01133e-50	98411801	98413201
3	3	98410601	98414801	VEGFR-3	0.597908	0.0426152	3.58591e-40	98413601	98413801
5	6	31193201	31194401	MIC-AB	0.599384	0.0904883	7.54293e-11	31193201	31193401
6	6	31337891	31341891	MIC-AB	-0.989091	0.113479	2.57529e-17	31338291	31338891
9	6	32522201	32523601	CCL19	-0.460095	0.0536567	4.72791e-17	32523401	32523601
11	16	28611246	28624046	ST1A1	0.736326	0.0709956	1.47897e-23	28613646	28613846
14	19	41381791	41387591	MIA	-1.22961	0.173354	2.87274e-12	41381991	41385191
15	19	54555501	54560501	hOSCAR	-0.709105	0.0631491	2.53332e-27	54558901	54559101

## Sheet: Supplementary Table S6
Supplementary Table S6. Statistics from SMRT sequencing.
Total bases: Total bases sequenced.
Unique molecular yield: Combined length of resulting reads.
P0: Fraction of Zero Mode Waveguides (ZMWs) that did not produce reads (%)
P1: Fraction of ZMW that produced high-quality reads (%)
P2: Fraction of ZMWs that produced low-quality reads (%).
Run ID	Total bases (Gb)	Unique mol, Yield (Gb)	P0	P1	P2	Mean subread length
pt_005_001	44.09	43.38	26	64.2	9.8	8453
pt_005_002	131.85	94.63	4.3	88.4	7.3	13434
pt_005_003	165.07	111.82	6.8	87.3	5.8	23608
pt_005_004	113.95	81.15	46.5	49.3	4.1	20631
pt_005_005	28.65	27.96	48.2	43.9	7.9	7991
pt_005_006	18.64	18.51	61.1	32.2	6.7	7241
pt_005_007	167.95	127.51	8.1	85.6	6.3	18631
pt_005_008	174.92	110.91	5	90.1	4.9	15492
pt_005_009	28.12	28	42	50.8	7.2	6886
pt_005_010	77.42	69.09	10.2	80.3	9.5	10766
pt_005_011	64.16	59.81	12.3	75.7	11.9	9878
pt_005_012	133.41	70.92	39.9	55.7	4.4	16050
pt_005_013	176.75	119.97	11.7	84.1	4.3	17884
pt_005_014	36.78	36.31	40.1	52.2	7.7	8691
pt_005_015	159.8	82.75	27.7	67.3	5	15497

## Sheet: Supplementary Table S7
Supplementary Table S7. Results of Copy Number Validation
A question mark (?) means that no assessment could be made because of low coverage.
"dup" signifies evidence for a duplication with an unknown copy number
CNVs with empty CN estimates from SMRT data were not examined because they lacked a CNV call
Remarks were left for cases with QC issues or where a definite CN assessment could not be made
CNVR	chr	start	end	RunID (SMRT)	CN-estimate by CNVnator	CN-estimate from plot (SMRT)	Remarks
1	1	159018151	159018951	pt_005_001	2
2	1	179455601	179455801	pt_005_001	2
3	3	98410601	98414801	pt_005_001	2
4	5	70391301	70394701	pt_005_001	2
5	6	31193201	31194401	pt_005_001	2
6	6	31337891	31341891	pt_005_001	2
7	6	32450801	32453801	pt_005_001	3.73212	dup	raised coverage in both
8	6	32496001	32497401	pt_005_001	2
9	6	32522201	32523601	pt_005_001	2
10	11	67330156	67332356	pt_005_001	2
11	16	28611246	28624046	pt_005_001	2
12	17	36387671	36399671	pt_005_001	5.18108	?	No evidence. Large deletion in PacBio
13	17	39203601	39211001	pt_005_001	2
14	19	41381791	41387591	pt_005_001	2
15	19	54555501	54560501	pt_005_001	2
1	1	159018151	159018951	pt_005_002	2
2	1	179455601	179455801	pt_005_002	2
3	3	98410601	98414801	pt_005_002	2
4	5	70391301	70394701	pt_005_002	2
5	6	31193201	31194401	pt_005_002	2
6	6	31337891	31341891	pt_005_002	2
7	6	32450801	32453801	pt_005_002	3.74596	dup
8	6	32496001	32497401	pt_005_002	2
9	6	32522201	32523601	pt_005_002	2
10	11	67330156	67332356	pt_005_002	2
11	16	28611246	28624046	pt_005_002	2
12	17	36387671	36399671	pt_005_002	2
13	17	39203601	39211001	pt_005_002	2
14	19	41381791	41387591	pt_005_002	2
15	19	54555501	54560501	pt_005_002	0.0257598	0
1	1	159018151	159018951	pt_005_003	2	2
2	1	179455601	179455801	pt_005_003	2
3	3	98410601	98414801	pt_005_003	0.0796374	0
4	5	70391301	70394701	pt_005_003	2	2
5	6	31193201	31194401	pt_005_003	2	2
6	6	31337891	31341891	pt_005_003	0.926336	1
7	6	32450801	32453801	pt_005_003	2.77484	?	No reads with evidence. Region is flanked by 2 small deletions
8	6	32496001	32497401	pt_005_003	0.333948	?	low coverage (check mappability)
9	6	32522201	32523601	pt_005_003	0.75014	?	No reads with evidence. No coverage downstream
10	11	67330156	67332356	pt_005_003	2	2
11	16	28611246	28624046	pt_005_003	2	2
12	17	36387671	36399671	pt_005_003	3.54814	?	Small duplications in Illumina
13	17	39203601	39211001	pt_005_003	2	?	Evidence for small duplication in PacBio
14	19	41381791	41387591	pt_005_003	2	2
15	19	54555501	54560501	pt_005_003	2	2
1	1	159018151	159018951	pt_005_004	2
2	1	179455601	179455801	pt_005_004	2
3	3	98410601	98414801	pt_005_004	2
4	5	70391301	70394701	pt_005_004	2
5	6	31193201	31194401	pt_005_004	2
6	6	31337891	31341891	pt_005_004	2
7	6	32450801	32453801	pt_005_004	2
8	6	32496001	32497401	pt_005_004	2
9	6	32522201	32523601	pt_005_004	0.70684	?	sudden drop in coverage in Illumina. Looks normal in PacBio
10	11	67330156	67332356	pt_005_004	2
11	16	28611246	28624046	pt_005_004	1.2754	1	Downstream of region with no coverage in Illumina. Decreased coverage in PacBio
12	17	36387671	36399671	pt_005_004	4.88466	dup	Duplication + inversion
13	17	39203601	39211001	pt_005_004	2
14	19	41381791	41387591	pt_005_004	2
15	19	54555501	54560501	pt_005_004	1.04291	1
1	1	159018151	159018951	pt_005_007	2
2	1	179455601	179455801	pt_005_007	2
3	3	98410601	98414801	pt_005_007	1.23289	?	SVIM called deletion based on 1 read, failed filter because of homozygous reference allele. No distinct drop in read depth
4	5	70391301	70394701	pt_005_007	2
5	6	31193201	31194401	pt_005_007	2
6	6	31337891	31341891	pt_005_007	2
7	6	32450801	32453801	pt_005_007	2.65142	?	Looks like a deletion in PacBio with flanking smaller duplications
8	6	32496001	32497401	pt_005_007	2
9	6	32522201	32523601	pt_005_007	2
10	11	67330156	67332356	pt_005_007	2
11	16	28611246	28624046	pt_005_007	2.70976	dup
12	17	36387671	36399671	pt_005_007	4.57704	dup
13	17	39203601	39211001	pt_005_007	2
14	19	41381791	41387591	pt_005_007	2
15	19	54555501	54560501	pt_005_007	2
1	1	159018151	159018951	pt_005_008	2
2	1	179455601	179455801	pt_005_008	2
3	3	98410601	98414801	pt_005_008	1.274	1
4	5	70391301	70394701	pt_005_008	4.0869	?	No read evidence, slightly higher coverage
5	6	31193201	31194401	pt_005_008	2
6	6	31337891	31341891	pt_005_008	2
7	6	32450801	32453801	pt_005_008	2
8	6	32496001	32497401	pt_005_008	2
9	6	32522201	32523601	pt_005_008	0.351498	1	Spotty coverage in both runs, drops in call
10	11	67330156	67332356	pt_005_008	2
11	16	28611246	28624046	pt_005_008	2.89664	?	Slightly raised coerage. No coverage upstream. No read evidence
12	17	36387671	36399671	pt_005_008	4.33628	?	Cannot se anything. Some evidence for deletion in PacBio
13	17	39203601	39211001	pt_005_008	2
14	19	41381791	41387591	pt_005_008	2
15	19	54555501	54560501	pt_005_008	2
1	1	159018151	159018951	pt_005_010	2
2	1	179455601	179455801	pt_005_010	2
3	3	98410601	98414801	pt_005_010	0.16703	0
4	5	70391301	70394701	pt_005_010	1.28344	?	Spotty coverage in both runs
5	6	31193201	31194401	pt_005_010	2
6	6	31337891	31341891	pt_005_010	2
7	6	32450801	32453801	pt_005_010	2
8	6	32496001	32497401	pt_005_010	2
9	6	32522201	32523601	pt_005_010	2
10	11	67330156	67332356	pt_005_010	2
11	16	28611246	28624046	pt_005_010	2.7522	?	Looks like deletion in Illumina, high coverage in PacBio
12	17	36387671	36399671	pt_005_010	4.73484	dup	Nothing in Illumina, higher coverage in PacBio
13	17	39203601	39211001	pt_005_010	2
14	19	41381791	41387591	pt_005_010	2
15	19	54555501	54560501	pt_005_010	1.02892	1
1	1	159018151	159018951	pt_005_011	2
2	1	179455601	179455801	pt_005_011	2
3	3	98410601	98414801	pt_005_011	0.982098	?	Deletion in Illumina, low coverage in PacBio
4	5	70391301	70394701	pt_005_011	2
5	6	31193201	31194401	pt_005_011	2
6	6	31337891	31341891	pt_005_011	2
7	6	32450801	32453801	pt_005_011	2.65206	dup	raised coverage in both
8	6	32496001	32497401	pt_005_011	2
9	6	32522201	32523601	pt_005_011	2
10	11	67330156	67332356	pt_005_011	2
11	16	28611246	28624046	pt_005_011	5.16988	?	No coverage upstream in Illumina. Rising coverage in PacBio
12	17	36387671	36399671	pt_005_011	6.4023	?	Cannot see anything
13	17	39203601	39211001	pt_005_011	2
14	19	41381791	41387591	pt_005_011	2
15	19	54555501	54560501	pt_005_011	2
1	1	159018151	159018951	pt_005_012	2
2	1	179455601	179455801	pt_005_012	2
3	3	98410601	98414801	pt_005_012	0.959802	1
4	5	70391301	70394701	pt_005_012	2
5	6	31193201	31194401	pt_005_012	2
6	6	31337891	31341891	pt_005_012	2
7	6	32450801	32453801	pt_005_012	2
8	6	32496001	32497401	pt_005_012	1.05442	?	Drop in coverage in both runs. No read evidence
9	6	32522201	32523601	pt_005_012	2
10	11	67330156	67332356	pt_005_012	2
11	16	28611246	28624046	pt_005_012	4.25866	?	Slightly raised coerage. No coverage upstream. No read evidence
12	17	36387671	36399671	pt_005_012	5.9245	?	No read evidence, very high (80-140x) coverage in Illumina
13	17	39203601	39211001	pt_005_012	2
14	19	41381791	41387591	pt_005_012	2
15	19	54555501	54560501	pt_005_012	2
1	1	159018151	159018951	pt_005_013	2
2	1	179455601	179455801	pt_005_013	2
3	3	98410601	98414801	pt_005_013	0.0104633	0
4	5	70391301	70394701	pt_005_013	2
5	6	31193201	31194401	pt_005_013	2
6	6	31337891	31341891	pt_005_013	2
7	6	32450801	32453801	pt_005_013	2
8	6	32496001	32497401	pt_005_013	1.11992	2	Can't see anything here
9	6	32522201	32523601	pt_005_013	1.11992	1	One read shows evidence for a large deletion
10	11	67330156	67332356	pt_005_013	1.03263	1
11	16	28611246	28624046	pt_005_013	2
12	17	36387671	36399671	pt_005_013	6.33128	?	Very high coverage in PacBio, even higher around CNV. No direct evidence
13	17	39203601	39211001	pt_005_013	2
14	19	41381791	41387591	pt_005_013	2
15	19	54555501	54560501	pt_005_013	2
1	1	159018151	159018951	pt_005_014	2
2	1	179455601	179455801	pt_005_014	2
3	3	98410601	98414801	pt_005_014	2
4	5	70391301	70394701	pt_005_014	2
5	6	31193201	31194401	pt_005_014	2
6	6	31337891	31341891	pt_005_014	2
7	6	32450801	32453801	pt_005_014	2
8	6	32496001	32497401	pt_005_014	0.323364	?	Low coverage in both, also upstream
9	6	32522201	32523601	pt_005_014	2
10	11	67330156	67332356	pt_005_014	2
11	16	28611246	28624046	pt_005_014	0.999426	?	Raised coverage in Illumina. Low-coverage region in PacBio
12	17	36387671	36399671	pt_005_014	4.6569	?	Inversion
13	17	39203601	39211001	pt_005_014	2
14	19	41381791	41387591	pt_005_014	2
15	19	54555501	54560501	pt_005_014	2
1	1	159018151	159018951	pt_005_015	2
2	1	179455601	179455801	pt_005_015	2
3	3	98410601	98414801	pt_005_015	0.023846	0
4	5	70391301	70394701	pt_005_015	4.5345	?	No coverage around CNV in Illumina, slightly higher coverage in PacBio
5	6	31193201	31194401	pt_005_015	2
6	6	31337891	31341891	pt_005_015	2
7	6	32450801	32453801	pt_005_015	2.66132	dup	No read evidence. Higher coverage in both runs
8	6	32496001	32497401	pt_005_015	0.779508	?	Spotty coverage in Illumina. PacBio without evidence
9	6	32522201	32523601	pt_005_015	0.779508	?	Spotty coverage in both runs
10	11	67330156	67332356	pt_005_015	2
11	16	28611246	28624046	pt_005_015	2
12	17	36387671	36399671	pt_005_015	4.90078	?	High coverage in both. No difference in Illumina,
13	17	39203601	39211001	pt_005_015	2
14	19	41381791	41387591	pt_005_015	2
15	19	54555501	54560501	pt_005_015	1.09865	1
